# Supplementary material for: Evaluation of the Efficacy of a Full-Spectrum Low-THC Cannabis Plant Extract Using In Vitro Models of Inflammation and Excitotoxicity
Source: Biomolecules. 2024 Nov 11;14(11):1434. doi: 10.3390/biom14111434 (PMC11592195; doi:10.3390/biom14111434)
Supplement: Supplementary file 1 [file biomolecules-14-01434-s001.zip]

Archive with 1 entries (1 files):
- biomolecules-3174897-supplementary.pdf
